# Supplementary material for: Chronic Pain in Patients with Spinal Muscular Atrophy in Switzerland: A Query to the Spinal Muscular Atrophy Registry
Source: J Clin Med. 2024 May 9;13(10):2798. doi: 10.3390/jcm13102798 (PMC11122245; doi:10.3390/jcm13102798)
Supplement: Supplementary file 1 [file jcm-13-02798-s001.zip]

Archive with 1 entries (1 files):
- jcm-2963079-supplementary.pdf
